# Supplementary material for: A new NMVOC speciated inventory for a reactivity-based approach to support ozone control strategies in Spain
Source: Sci Total Environ. 2023 Apr 1;867:161449. doi: 10.1016/j.scitotenv.2023.161449 (PMC9938404; doi:10.1016/j.scitotenv.2023.161449)
Supplement: Supplementary file 1 — Supplementary tables S1–S4 [file mmc1.xlsx]

## Sheet: Table S1
SNAP	SNAP name	NFR19	NFR19 Longname	Speciation profile code	Name of the speciation	Reference	Assumptions / Simplifications
010101	Public power - Combustion plants >= 300 MW (boilers)	1 A 1 a	Public electricity and heat production	1178	Coal-Fired Boiler - Electric Generation	US EPA (2020)	Majority uses coal
010102	Public power - Combustion plants >= 50 and < 300 MW (boilers)	1 A 1 a	Public electricity and heat production	0002	External Combustion Boiler - Distillate Oil	US EPA (2020)	Majority uses fueloil
010103	Public power - Combustion plants >= 20 and < 50 MW (boilers)	1 A 1 a	Public electricity and heat production	YAN01	Biomass-fired power plant	Yan et al. (2016)
010104	Public power - Gas turbines	1 A 1 a	Public electricity and heat production	TF62	Gas combustion	Theloke and Friedrich, 2008
010105	Public power - Stationary engines	1 A 1 a	Public electricity and heat production	0009	Reciprocating Distillate Oil Engine	US EPA (2020)	Majority is fueloil engine
010203	District heating - Combustion plants >= 20 and < 50 MW (boilers)	1 A 1 a	Public electricity and heat production	TF60	Wood combustion	Theloke and Friedrich, 2008
010301	Petroleum refining - Combustion plants >= 300 MW (boilers)	1 A 1 b	Petroleum refining	WAREF	WA for refinery Boiler	US EPA (2020)	WA with fueloil and refinary gas based on MITERD reported data
010302	Petroleum refining - Combustion plants >= 50 and < 300 MW (boilers)	1 A 1 b	Petroleum refining	0004	External Combustion Boiler - Refinery Gas	US EPA (2020)
010303	Petroleum refining - Combustion plants >= 20 and < 50 MW (boilers)	1 A 1 b	Petroleum refining	0002	External Combustion Boiler - Distillate Oil	US EPA (2020)
010304	Petroleum refining - Gas turbines	1 A 1 b	Petroleum refining	0007	Natural Gas Turbine	US EPA (2020)
010306	Petroleum refining - Process furnaces	1 A 1 b	Petroleum refining	0004	External Combustion Boiler - Refinery Gas	US EPA (2020)
010403	Solid fuel trans. - Combustion plants >= 20 and < 50 MW (boilers)	1 A 1 c	Manufacture of solid fuels and other energy industries	WACOMB	WA for combustion	Theloke and Friedrich, 2008
010405	Solid fuel trans. - Stationary engines	1 A 1 c	Manufacture of solid fuels and other energy industries	0009	Reciprocating Distillate Oil Engine	US EPA (2020)	Majority is fueloil engine
010406	Solid fuel trans. - Coke oven furnaces	1 A 1 c	Manufacture of solid fuels and other energy industries	0217	Coke Oven Blast Furnace Gas	US EPA (2020)
010503	Coal/oil/gas ext. - Combustion plants >= 20 and < 50 MW (boilers)	1 A 1 c	Manufacture of solid fuels and other energy industries	WACOMB	WA for combustion	Theloke and Friedrich, 2008
010504	Coal/oil/gas ext. - Gas turbines	1 A 1 c	Manufacture of solid fuels and other energy industries	TF62	Gas combustion	Theloke and Friedrich, 2008
010505	Coal/oil/gas ext. - Stationary engines	1 A 1 c	Manufacture of solid fuels and other energy industries	0009	Reciprocating Distillate Oil Engine	US EPA (2020)
010506	Coal/oil/gas ext. - Pipeline compressors	1 A 3 e i	Pipeline transport	1209	Oilfield Pipeline Tanks	US EPA (2020)
020103	Commercial and institutional - Combustion plants >= 20 and < 50 MW (boilers)	1 A 4 a i	Commercial / institutional: Stationary	WACOMB	WA for combustion	Theloke and Friedrich, 2008
020104	Commercial and institutional - Stationary gas turbines	1 A 4 a i	Commercial / institutional: Stationary	TF62	Gas combustion	Theloke and Friedrich, 2008
020105	Commercial and institutional - Stationary engines	1 A 4 a i	Commercial / institutional: Stationary	TF62	Gas combustion	Theloke and Friedrich, 2008	Majority is gas combustion from lDAE
020202	Residential - Combustion plants >= 20 and < 50 MW (boilers)	1 A 4 b i	Residential: Stationary	WARES	Weight approacha for residential sector	US EPA (2020)	WA using MITERDIDAE data and emission factors from EMEP
020302	Agri./forest/aqua. - Combustion plants >= 20 and < 50 MW (boilers)	1 A 4 c i	Agriculture/Forestry/Fishing: Stationary	WACOMB	WA for combustion	Theloke and Friedrich, 2008
020304	Agri./forest/aqua. - Stationary engines	1 A 4 c i	Agriculture/Forestry/Fishing: Stationary	0008	Reciprocating Diesel Engine	US EPA (2020)
030102	Industry - Combustion plants >= 50 and < 300 MW (boilers)	1 A 2 a	Stationary combustion in manufacturing industries and construction: Iron and steel	WAIND	Weight approacha for industrial sector	US EPA (2020)	WA using MITERDIDAE data and emission factors from EMEP
030103	Industry - Combustion plants >= 20 and < 50 MW (boilers)	1 A 2 a	Stationary combustion in manufacturing industries and construction: Iron and steel	WAIND	Weight approacha for industrial sector	US EPA (2020)	WA using MITERDIDAE data and emission factors from EMEP
030104	Industry - Gas turbines	1 A 2 a	Stationary combustion in manufacturing industries and construction: Iron and steel	TF62	Gas combustion	Theloke and Friedrich, 2008
030105	Industry - Stationary engines	1 A 2 a	Stationary combustion in manufacturing industries and construction: Iron and steel	WAIND	Weight approach industrial	US EPA (2020)	WA using MITERDIDAE data and emission factors from EMEP
030203	Blast furnace cowpers	1 A 2 a	Stationary combustion in manufacturing industries and construction: Iron and steel	PAS135	Passant profile 135	Passant et al. (2002)
030205	Other furnaces	1 A 2 g viii	Stationary combustion in manufacturing industries and construction: Other (Please specify in your IIR)	PAS135	Passant profile 135	Passant et al. (2002)
030302	Reheating furnaces steel and iron	1 A 2 a	Stationary combustion in manufacturing industries and construction: Iron and steel	PAS135	Passant profile 135	Passant et al. (2002)
030303	Gray iron foundries	1 A 2 a	Stationary combustion in manufacturing industries and construction: Iron and steel	1089	Secondary Metal Production - Gray Iron Foundries - Pouring/Casting	US EPA (2020)
030311	Cement	1 A 2 f	Stationary combustion in manufacturing industries and construction: Non-metalic minerals	CEM01	Mean from 2 cement facilities stacks	Wang et al. (2022)
030319	Bricks and tiles	1 A 2 f	Stationary combustion in manufacturing industries and construction: Non-metalic minerals	1007	Mineral Products - Asphaltic Concrete	US EPA (2020)	Assumed the same as ceramics
030320	Fine ceramic materials	1 A 2 f	Stationary combustion in manufacturing industries and construction: Non-metalic minerals	1007	Mineral Products - Asphaltic Concrete	US EPA (2020)	Assumed the same as ceramics
030321	Paper-mill industry (drying processes)	1 A 2 d	Stationary combustion in manufacturing industries and construction: Pulp, Paper and Print	1189	Pulp and Paper Industry - Plywood Veneer Dryer	US EPA (2020)
030322	Alumina production	1 A 2 b	Stationary combustion in manufacturing industries and construction: Non-ferrous metals	1202	Primary Aluminum Production	US EPA (2020)
040102	Fluid catalytic cracking - CO boiler	1 B 2 a iv	Fugitive emissions oil: Refining / storage	0029	Refinery Fluid Catalytic Cracker	US EPA (2020)
040104	Storage and handling of petroleum produc. in refinery	1 B 2 a iv	Fugitive emissions oil: Refining / storage	2489	Composite of 15 Fugitive Emission Profiles from Petroleum Storage Facilities - 1993	US EPA (2020)
040201	Coke oven (door leakage and extinction)	1 B 1 b	Fugitive emission from solid fuels: Solid fuel transformation	0217	Coke Oven Blast Furnace Gas	US EPA (2020)
040206	Basic oxygen furnace steel plant	2 C 1	Iron and steel production	PAS135	Passant profile 135	Passant et al. (2002)
040207	Electric furnace steel plant	2 C 1	Iron and steel production	TF80	Metal foundry	Theloke and Friedrich, 2008
040208	Rolling mills	2 C 1	Iron and steel production	TF47	Cooling lubricants and other lubricants	Theloke and Friedrich, 2008	This states that the main emisison from rolling mill come from lubrication, therefore the profile suggested is from lubricant use.
040209	Sinter and pelletizing plant (except comb. 030301)	2 C 1	Iron and steel production	0013	Iron Sintering	US EPA (2020)	Assumed that only Iron
040409	Carbon black	2 B 10 a	Chemical industry: Other (Please specify in the IIR)	1002	Chemical Manufacturing - Carbon Black Production	US EPA (2020)
040501	Ethylene	2 B 10 a	Chemical industry: Other (Please specify in the IIR)	4710	Olefins manufacturing (ethylene and propylene, SIC 2869)	US EPA (2020)
040502	Propylene	2 B 10 a	Chemical industry: Other (Please specify in the IIR)	4710	Olefins manufacturing (ethylene and propylene, SIC 2869)	US EPA (2020)
040504	Vinylchloride (except 040505)	2 B 10 a	Chemical industry: Other (Please specify in the IIR)	1091	Plastics Production - Polyvinyl Chlorides and Copolymers	US EPA (2020)
040506	Polyethylene Low Density	2 B 10 a	Chemical industry: Other (Please specify in the IIR)	2547	Polyethylene Plant: Kawasaki City	US EPA (2020)
040507	Polyethylene High Density	2 B 10 a	Chemical industry: Other (Please specify in the IIR)	2547	Polyethylene Plant: Kawasaki City	US EPA (2020)
040508	Polyvinylchloride	2 B 10 a	Chemical industry: Other (Please specify in the IIR)	1091	Plastics Production - Polyvinyl Chlorides and Copolymers	US EPA (2020)
040509	Polypropylene	2 B 10 a	Chemical industry: Other (Please specify in the IIR)	TF71	Polypropylene production	Theloke and Friedrich, 2008
040510	Styrene	2 B 10 a	Chemical industry: Other (Please specify in the IIR)	1066	Styrene - General	US EPA (2020)
040511	Polystyrene	2 B 10 a	Chemical industry: Other (Please specify in the IIR)	1004	Plastics Production - Polystyrene	US EPA (2020)
040512	Styrene butadiene	2 B 10 a	Chemical industry: Other (Please specify in the IIR)	1008	Rubber and Miscellaneous Plastics Products - Fabricated Rubber Products - Styrene/Butadiene, Rubber	US EPA (2020)
040513	Styrene-butadiene latex	2 B 10 a	Chemical industry: Other (Please specify in the IIR)	1066	Styrene - General	US EPA (2020)	Assumed it falls into the generalization of Styrene
040514	Styrene-butadiene rubber (SBR)	2 B 10 a	Chemical industry: Other (Please specify in the IIR)	1009	Plastics Production - Acrylonitrile-Butadiene-Styrene Resin	US EPA (2020)
040515	Acrylonitrile Butadiene Styrene (ABS) resins	2 B 10 a	Chemical industry: Other (Please specify in the IIR)	1009	Plastics Production - Acrylonitrile-Butadiene-Styrene Resin	US EPA (2020)
040516	Ethylene oxide	2 B 10 a	Chemical industry: Other (Please specify in the IIR)	1058	Ethylene Oxide - Stripper Purge Vent	US EPA (2020)
040517	Formaldehyde	2 B 10 a	Chemical industry: Other (Please specify in the IIR)	1140	Formaldehyde	US EPA (2020)
040518	Ethylbenzene	2 B 10 a	Chemical industry: Other (Please specify in the IIR)	TF76	Ethylbenzene production	Theloke and Friedrich, 2008
040519	Phtalic anhydride	2 B 10 a	Chemical industry: Other (Please specify in the IIR)	1006	Phthalic Anhydride - O-Xylene Oxidation - Main Process Stream	US EPA (2020)
040601	Chipboard	2 H 1	Pulp and paper industry	7100	Particle Board & Fibreboard Mills	US EPA (2020)
040602	Paper pulp (kraft process)	2 H 1	Pulp and paper industry	95326	Pulp and Paper Industry Wide Composite	US EPA (2020)
040603	Paper pulp (acid sulfite process)	2 H 1	Pulp and paper industry	TF79	Paper manufacturing	Theloke and Friedrich, 2008
040605	Bread	2 H 2	Food and beverages industry	1188	Fermentation Processes	US EPA (2020)	The main source is from the fermentation process (https://www.cpilink.com/food-bakery )
040606	Wine	2 H 2	Food and beverages industry	1188	Fermentation Processes	US EPA (2020)
040607	Beer	2 H 2	Food and beverages industry	1188	Fermentation Processes	US EPA (2020)
040608	Spirits	2 H 2	Food and beverages industry	1188	Fermentation Processes	US EPA (2020)
040610	Asphalt roofing materials	2 D 3 c	Asphalt roofing	0023	Asphalt Roofing - Spraying	US EPA (2020)
040611	Road paving with Asphalt	2 D 3 b	Road paving with asphalt	0024	Asphalt Roofing Tar Kettle	US EPA (2020)
040613	Glass (decarbonizing)	2 A 3	Glass production	1007	Mineral Products - Asphaltic Concrete	US EPA (2020)
040625	Sugar production	2 H 2	Food and beverages industry	TF65	Sugar manufacturing	Theloke and Friedrich, 2008
050201	Land-based activities	1 B 2 a i	Fugitive emissions oil: Exploration, production, transport	1011	Oil and Gas Production - Fugitives - Valves and Fittings - Liquid Service	US EPA (2020)	Assumed that offshore and land are the same
050202	Off-shore activities	1 B 2 a i	Fugitive emissions oil: Exploration, production, transport	1011	Oil and Gas Production - Fugitives - Valves and Fittings - Liquid Service	US EPA (2020)	Assumed that offshore and land are the same
050302	Land-based activities (other than desulfuration)	1 B 2 b	Natural gas (exploration, prodcution, processing, transmission, storage, distribution and other)	TF58	Gas distribution	Theloke and Friedrich, 2008
050303	Off-shore activities	1 B 2 b	Natural gas (exploration, prodcution, processing, transmission, storage, distribution and other)	TF58	Gas distribution	Theloke and Friedrich, 2008
050401	Marine terminals (tankers, handling and storage)	1 B 2 a v	Distribution of oil products	95398	Composite Profile - Oil and Natural Gas Production - Condensate Tanks	US EPA (2020)
050501	Refinery dispatch station	1 B 2 a v	Distribution of oil products	TF57	Refinery processing	Theloke and Friedrich, 2008
050502	Transport and depots (except 050503)	1 B 2 a v	Distribution of oil products	TF57	Refinery processing	Theloke and Friedrich, 2008
050503	Service stations (including refuelling of cars)	1 B 2 a v	Distribution of oil products	7000	Whole Gasoline: Service Station Profile	US EPA (2020)
050601	Pipelines (q)	1 B 2 b	Fugitve emissions from natural gas (exploration, prodcution, processing, transmission, storage, distribution and other)	1012	Oil and Gas Production - Fugitives - Valves and Fittings - Gas Service	US EPA (2020)
050603	Distribution networks	1 B 2 b	Fugitve emissions from natural gas (exploration, prodcution, processing, transmission, storage, distribution and other)	PAS124	Passant profile 124	Passant et al. (2002)
060101	Paint application : manufacture of automobiles	2 D 3 d	Coating applications	PAS045	Passant profile 45	Passant et al. (2002)
060102	Paint application : car repairing	2 D 3 d	Coating applications	PAS046	Passant profile 46	Passant et al. (2002)
060103	Paint application : construction and buildings (except item 060107)	2 D 3 d	Coating applications	TF21	Paint application for constructions and buildings and domestic use	Theloke and Friedrich, 2008
060104	Paint application : domestic use (except 060107)	2 D 3 d	Coating applications	8532	Consumer and Commercial Products: Coatings and Related Products: All Coatings and Related Products	US EPA (2020)
060105	Paint application : coil coating	2 D 3 d	Coating applications	2409	Coil Coating	US EPA (2020)
060106	Paint application : boat building	2 D 3 d	Coating applications	2415	Marine Paints	US EPA (2020)
060107	Paint application : wood	2 D 3 d	Coating applications	2405	Wood Furniture Coating	US EPA (2020)
060108	Other industrial paint application	2 D 3 d	Coating applications	TF20	Paint application	Passant et al. (2002)
060109	Other non-industrial paint application	2 D 3 d	Coating applications	2425	Surface Coatings - General	US EPA (2020)
060201	Metal degreasing	2 D 3 e	Degreasing	TF22	Metal degreasing	Theloke and Friedrich, 2008
060202	Dry cleaning	2 D 3 f	Dry cleaning	CUES11	11. Limpieza en seco.	Ministry questionnaires
060204	Other industrial cleaning	2 D 3 e	Degreasing	TF25	Other industrial cleaning	Theloke and Friedrich, 2008
060301	Polyester processing	2 D 3 g	Chemical products	1005	Plastics Production - Polyester Resins	US EPA (2020)
060302	Polyvinylchloride processing	2 D 3 g	Chemical products	1091	Plastics Production - Polyvinyl Chlorides and Copolymers	US EPA (2020)
060303	Polyurethane foam processing	2 D 3 g	Chemical products	TF28	Manufacturing - Plastics - Polypropylene	Theloke and Friedrich, 2008
060304	Polystyrene foam processing	2 D 3 g	Chemical products	1004	Plastics Production - Polystyrene	US EPA (2020)
060305	Rubber processing	2 D 3 g	Chemical products	1008	Rubber and Miscellaneous Plastics Products - Fabricated Rubber Products - Styrene/Butadiene, Rubber	US EPA (2020)
060306	Pharmaceutical products manufacturing	2 D 3 g	Chemical products	TF31	Pharmaceutical products manufacturing	Theloke and Friedrich, 2008
060307	Paints manufacturing	2 D 3 g	Chemical products	CUES17ab	Paint Manufacture - Blending Kettle	Ministry questionnaires
060308	Inks manufacturing	2 D 3 g	Chemical products	0072	Printing Ink - Cooking	US EPA (2020)
060309	Glues manufacturing	2 D 3 g	Chemical products	TF33	Glues manufacturing	Theloke and Friedrich, 2008
060313	Leather tanning	2 D 3 g	Chemical products	TF38	Textile finishing and leather tanning	Theloke and Friedrich, 2008
060401	Glass wool enduction	2 D 3 i	Other solvent use	TF50	Glas and mineral wool enduction	Theloke and Friedrich, 2008
060402	Mineral wool enduction	2 D 3 i	Other solvent use	TF50	Glas and mineral wool enduction	Theloke and Friedrich, 2008
060403	Printing industry	2 D 3 h	Printing	CUES3ab	Printing industry	Ministry questionnaires
060404	Fat, edible and non-edible oil extraction	2 D 3 i	Other solvent use	TF51	Fat, edible and non-edible oil extraction	Theloke and Friedrich, 2008
060405	Application of glues and adhesives	2 D 3 i	Other solvent use	TF42	Application of glues and adhesives	Theloke and Friedrich, 2008
060406	Preservation of wood	2 D 3 i	Other solvent use	TF43	Preservation of wood	Theloke and Friedrich, 2008
060407	Underseal treatment and conservation of vehicles	2 D 3 i	Other solvent use	TF44	Underseal treatment and conservation of vehicles	Theloke and Friedrich, 2008
060408	Domestic solvent use (other than paint application)	2 D 3 a	Domestic solvent use including fungicides	0197	HILL	Heeley-Hil et al. 2021
060409	Vehicles dewaxing	2 D 3 i	Other solvent use	TF45	Theloke and Friedrich, 2007	Theloke and Friedrich, 2008
060602	Use of tobacco	2 G	Other product use	4659	Cigarette smoke	US EPA (2020)
070101	Highway driving	1 A 3 b i	Road transport: Passenger cars	TRS_MW		Marques et al. (2022)	WA uses the CAMS-REG-AP (v5.1) estimates per fuel type (Gasoline, Diesel, and LPG)
070102	Rural driving	1 A 3 b i	Road transport: Passenger cars	TRS_URB		Marques et al. (2022)	WA uses the CAMS-REG-AP (v5.1) estimates per fuel type (Gasoline, Diesel, and LPG)
070103	Urban driving	1 A 3 b i	Road transport: Passenger cars	TRS_URB		Marques et al. (2022)	WA uses the CAMS-REG-AP (v5.1) estimates per fuel type (Gasoline, Diesel, and LPG)
070201	Highway driving	1 A 3 b ii	Road transport: Light duty vehicles	TF10	Vehicles diesel, highway	Theloke and Friedrich, 2008	Assumed all diesel
070202	Rural driving	1 A 3 b ii	Road transport: Light duty vehicles	TF11	Vehicles diesel, rural	Theloke and Friedrich, 2008	Assumed all diesel
070203	Urban driving	1 A 3 b ii	Road transport: Light duty vehicles	TF12	Vehicles diesel, urban, warm phase	Theloke and Friedrich, 2008	Assumed all diesel
070301	Highway driving	1 A 3 b iii	Road transport: Heavy duty vehicles and buses	95227	Heavy Duty Diesel Exhaust - Euro3	US EPA (2020)	Assumed that all are euro 3
070302	Rural driving	1 A 3 b iii	Road transport: Heavy duty vehicles and buses	95227	Heavy Duty Diesel Exhaust - Euro3	US EPA (2020)	Assumed that all are euro 3
070303	Urban driving	1 A 3 b iii	Road transport: Heavy duty vehicles and buses	95227	Heavy Duty Diesel Exhaust - Euro3	US EPA (2020)	Assumed that all are euro 3
0704	Mopeds and Motorcycles < 50 cm3	1 A 3 b iv	Road transport: Mopeds & motorcycles	JRC_MOPEDS	Mopeds	Adam et al., 2010
070501	Highway driving	1 A 3 b iv	Road transport: Mopeds & motorcycles	TF14	Vehicles two stroke highway	Theloke and Friedrich, 2008	Warm phase assumed
070502	Rural driving	1 A 3 b iv	Road transport: Mopeds & motorcycles	TF15	Vehicles two stroke rural mode	Theloke and Friedrich, 2008	Warm phase assumed
070503	Urban driving	1 A 3 b iv	Road transport: Mopeds & motorcycles	TF16	Vehicles two stroke urban mode	Theloke and Friedrich, 2008	Warm phase assumed
0706	Gasoline evaporation from vehicles	1 A 3 b v	Road transport: Gasoline evaporation	5547	Gasoline Vehicle - Composite diurnal evaporative - E10 ethanol gasoline	US EPA (2020)
0801	Military	1 A 5 b	Other, Mobile (including military, land based and recreational boats)	3161	Diesel Exhaust - Farm equipment	US EPA (2020)	Assumed diesel engines
080201	Shunting locs	1 A 3 c	Railways	3161	Diesel Exhaust - Farm equipment	US EPA (2020)	For the railways we assumed a profile for a diesel engine since based on MITERD/IDAE the only source apart form the electrical is diesel.
080203	Locomotives	1 A 3 c	Railways	3161	Diesel Exhaust - Farm equipment	US EPA (2020)	For the railways we assumed a profile for a diesel engine since based on MITERD/IDAE the only source apart form the electrical is diesel.
080501	Domestic airport traffic (LTO cycles - <1000 m)	1 A 3 a ii (i)	Domestic aviation LTO (Civil)	1098	Aircraft Landing/Takeoff (LTO) - Commercial	US EPA (2020)
080502	International airport traffic (LTO cycles - <1000 m)	1 A 3 a i (i)	International aviation LTO (Civil)	1098	Aircraft Landing/Takeoff (LTO) - Commercial	US EPA (2020)
0806	Agriculture	1 A 4 c ii	Agriculture/Forestry/Fishing: Off-road vehicles and other machinery	3161	Diesel Exhaust - Farm equipment	US EPA (2020)
0807	Forestry	1 A 4 c ii	Agriculture/Forestry/Fishing: Off-road vehicles and other machinery	3161	Diesel Exhaust - Farm equipment	US EPA (2020)	Assumed diesel engines
0808	Industry – off road	1 A 2 g vii	Mobile Combustion in manufacturing industries and construction: (Please specify in the IIR)	3161	Diesel Exhaust - Farm equipment	US EPA (2020)	Assumed diesel engines
0810	Other off-road	1 A 4 a ii	Commercial / institutional: Mobile	3161	Diesel Exhaust - Farm equipment	US EPA (2020)	Assumed diesel engines
090201	Incineration of domestic or municipal wastes	5 C 1 a	Municipal waste incineration	0122	Bar Screen Waste Incinerator	US EPA (2020)	Assumption made by Passant et al.(2002)
090202	Incineration of industrial wastes (except flaring)	5 C 1 b i	Industrial waste incineration	0122	Bar Screen Waste Incinerator	US EPA (2020)
090203	Flaring in oil refinery	1 B 2 c	Venting and flaring (oil, gas, combined oil and gas)	0051	Flares - Natural Gas	US EPA (2020)
090205	Incineration of sludges from waste water treatment	5 C 1 b iv	Sewage sludge incineration	0122	Bar Screen Waste Incinerator	US EPA (2020)	Assumed all incineration equal
090206	Flaring in gas and oil extraction	1 B 2 c	Venting and flaring (oil, gas, combined oil and gas)	0051	Flares - Natural Gas	US EPA (2020)	Only for natural gas
090401	Managed Waste Disposal on Land	5 A		0202	Solid Waste Landfill Site - Class II	US EPA (2020)
090402	Unmanaged Waste Disposal Sites	5 A	Biological treatment of waste - Solid waste disposal on land	3002	Landfills	US EPA (2020)
0907	Open burning of agricultural wastes (except 10.03)			5564	Biomass Burning - Agricultural Residues	Stockwell et al. (2015)
090901	Incineration of corpses	5 C 1 b v	Cremation	0122	Bar Screen Waste Incinerator	US EPA (2020)
091001	Waste water treatment in industry	5 D 2	Industrial wastewater handling	2541	Wastewater Treatment Plants - New Jersey	US EPA (2020)
091002	Waste water treatment in residential and commercial sect.	5 D 1	Domestic wastewater handling	3003	Wastewater Treatment Plants	US EPA (2020)
091003	Sludge spreading	5 E	Other waste (Please specify in IIR)	SLU01	Thermal drying of sewage sludge	Gomez-Rico et al. (2008)
100305	Other	3 F	Field burning of agricultural residuals	5564	Biomass Burning - Agricultural Residues	US EPA (2020)
100904	Other	3 D c	Farm-level agricultural operations including storage, handling and transport of agricultural products	WAAGR	Weight approach for agriculture	US EPA (2020)	The WA used NFR reporting for the multiple animal waste

## Sheet: Maritime approach
CONSUMO DE ENERGÍA FINAL
Sector: Marítimo interior, evolución por fuente de energía.
	PRODUCTOS PETROLÍFEROS
(ktep)	Gasóleo	Fueloil	Biocarburantes	TOTAL	(%) gasoleo	(%) Fueloil
2010	934.606	125.442		1060.05	88.1664	11.8336			Profile	Profile Name
2011	688.117	141.846		829.963	82.9093	17.0907		Diesel profile	5678	Passenger ferry - four-stroke diesel engines
2012	757.956	104.214		862.169	87.9126	12.0874		Fueloil profile:
2013	383.086	123.512		506.598	75.6193	24.3807
2014	243.408	83.9498		327.358	74.3554	25.6446
2015	339.95	107.108		447.059	76.0415	23.9585		"Diesel and fuel oil have, essentially, the same hydrocarbon makeup. Both are composed primarily of saturated hydrocarbons."
2016	402.6	224.831	0.9084	628.339	64.0736	35.7818
2017	466.276	491.154	0.9084	958.339	48.6546	51.2506		So i will use just one profile without WA
2018	499.141	491.154	0.9084	991.204	50.3571	49.5513
2019	472.438	564.49	0.9084	1037.84	45.5215	54.391
Fuente: MITERDIDAE

## Sheet: Table S2
Activity	Profile	Region	YEAR	Technologies/ Products considered by the profile	Quality of the profile
					% of unkwon/unspeciated	Nr of species measured	Notes
Agricultural waste burning	SPECIATE, nr.5564	Global	2001	Pyrogenic emissions from multiple crops	<1	71
	Andreae et al., (2019)	Global		Estimation based on average of multiple works	<1	70
	Fang et al., (2017)	China	-	Burning of multiple crops: rice, corn and wheat	<1	28
	Yokelson et al., (2011)	Mexico	-	Burning of crop residues	0	16
	Stockwell et al., (2015)	Global	-	Burning of crop residues	<1	29
Domestic solvent use	SPECIATE, nr.0197	USA	1989	Aerosol and non-aerosol products	0	9
	Theloke and Friedrich (2008), nr.41	Germany	1995	Aerosol and non-aerosol products	15	213
	Passant et al. (2002), nr.140	UK	1991/1996/1999	Only aerosol products	0	118
	Heeley-Hill et al. (2021)	UK	2019	Aerosol and non-aerosol products	0	38
Mopeds	SPECIATE, nr.95237	Europe	2010	2-stroke Gasoline moped, Euro2	0	28
	Theloke and Friedrich (2008), nr.16	Germany	1991	2-stroke gasoline mopeds	14	62
	Adam et al. (2010)	Europe	2010	Three 2-stroke Euro-2 mopeds, one with ordinary carburetor, one with direct injection technology, and one with an electronic carburetion system (ECS).	0	28
Passenger cars	SPECIATE, nr.101VBS	USA	2011	Vehicles with different emission certification standard: pre-LEV (U.S. Tier0), LEV (California Low Emission Vehicle), and ULEV (California Ultra-Low Emission Vehicle)	4	76
	Marques et al. (2022)	France	2021	Exhaust Emissions from Diesel and Gasoline Euro 5	19	170
	Theloke and Friedrich (2008), nr.12	Germany	1997	Three engine types were investigated: petrol driven cars equipped with a fuel injection system and a closed-looped controlled three-way-catalyst (TWC), petrol-driven cars without any catalyst and cars with diesel engines	4	55
	EMEP	Europe	1989-1996	Euro 1 vehicles	15	60
	CARB, nr.2307	-	-	-	0	168
Printing industry	SPECIATE, nr.1191	USA	1989	-	6	31
	Theloke and Friedrich (2008), nr.40	Germany	1998	-	2	165
	Passant et al. (2002), nr.57	UK	1999	The inks don't account for typical glycol ethers, and the typical hydrocarbon solvents used are assumed to be SBP 65/70	0	15
	CARB, nr.1426	-	-		21	49
	Ministry 3a/3b	Spain	2019	Printing by rotogravure, flexo, rotary screen printing, laminating or varnishing	0	6
Paint manufacturing	SPECIATE, nr.1094	USA	1989	Measured from blending kettle	0	2
	Passant et al. (2002), nr.3	USA	-	Solvents used in the painting sector roughly estimated based on the significant usage of each individual solvent	2	255
	Theloke and Friedrich (2008), nr.32	Germany	2004	-	29	189
	Ministry 17a/17b	Spain	2019	Manufacture of coatings, varnishes, inks and adhesives	0	19
Other industrial paint application	SPECIATE, nr. (4661 + 4662)	USA	1998	Surface coating using water-based and oil-based paints	35	46
	Theloke and Friedrich (2008), nr.20	Germany	1991	-	32	188
	Passant et al. (2002), nr.51	UK	1990	Solvents used in the painting sector roughly estimated based on the significant usage of each individual solvent	2	231
	CARB, nr.96	-	-	-	54	13
Agricultural operations	SPECIATE, nr. (95240 +95241 + 95242)	USA	2010	Measurments from beef cattle, dairy cattle, swine, and poultry	0	53
	EMEP	USA	2007 - 2009	16 locations in the USA with dairy cattle, egg layer and broiler farms, sow and pig finishing facilities	0	43
	CARB, nr.203	-	-	-	2	8
Paint application : manufacture of automobiles	SPECIATE, nr.3035	USA	1997	Aerosols automotive undercoatings	7	14	Also includes 31% of mineral spirits (which is generally a complex mixture of alkanes, and in some cases aromatics, whose exact compositions are usually unknown (Carter et al., 2010))
	Theloke and Friedrich (2008), nr.20	Germany	1992	-	32	188
	Passant et al. (2002), nr.45	UK	1990	Solvents used in the painting sector roughly estimated based on the significant usage of each individual solvent	2	129
Paint application : construction and buildings	SPECIATE, nr.2401	USA	-	-	1	19	Also includes 75% of mineral spirits (which is generally a complex mixture of alkanes, and in some cases aromatics, whose exact compositions are usually unknown (Carter et al., 2010))
	Theloke and Friedrich (2008), nr.21	Germany	1992	-	12	167
	Passant et al. (2002), nr.44	UK	1991	Solvents used in solventborne and waterborne coating where for solventborne the major components include four types of solvent which are all treated as white spirit, and for waterborne all have equal quantities	6	180
	CARB, nr.196	-	-	-	6	21
Paint application : wood	SPECIATE, nr.2405	USA	1999	-	4	26
	Theloke and Friedrich (2008), nr.20	Germany	1999	-	32	188
	QI et al . (2019)	China	2018	-	0	11
	Passant et al. (2002), nr.47	UK	1990	Solvents used in the painting sector roughly estimated based on the significant usage of each individual solvent	<1	208
Metal degreasing	SPECIATE, nr.1195	USA	1989	Mineral spirit composite with pure chlorinated solvents	8	82
	Theloke and Friedrich (2008), nr.22	Germany	1996	-	47	169
	Passant et al. (2002), nr.62	UK	1996	Only one solvent 1,1,1 trichloroethane	0	1	Use of 1,1,1-trichloroethane had ended by 1999 (Passant et al., 2002)
Residencial Wood Combustion	SPECIATE, nr.1167	USA	1989	Woodstove	2	35
	SPECIATE, nr.95133	Sweden	2010	Woodstove burning Birch, Spruce, and Pine	<1	70
	Theloke and Friedrich (2008), nr.60	Germany	1991	-	9	24
	Evtyugina et al. (2014)	Southern and mid-European	2013	Woodstove and fireplace emissions from European beech, Pyrenean oak, and Black poplar	0	43

## Sheet: Table S3
CAS	Species_name	vcode
100-51-6	benzyl alcohol	v01
104-76-7	2-ethyl hexanol	v01
107-18-6	allyl alcohol (or allylic alcohol || 1-propen-3-ol || 2-propenol || 2-propenyl alcohol)	v01
107-21-1	ethylene glycol	v01
108-11-2	4-methyl-2-pentanol (or methyl isobutyl carbinol)	v01
111-70-6	heptanol	v01
123-51-3	isoamyl alcohol (or 3-methyl-1-butanol)	v01
27129-87-9	2-phenyl-2-propanol (or α-cumyl alcohol || 2-phenylisopropanol || α,α-dimethylbenzyl alcohol)	v01
6032-29-7	2-pentanol (or methyl butanol || 2-pentyl alcohol)	v01
64-17-5	ethanol	v01
67-56-1	methanol	v01
67-63-0	2-propanol	v01
71-23-8	n-propyl alcohol (or 1-propanol)	v01
71-36-3	1-butanol	v01
75-65-0	tert-butyl alcohol	v01
78-83-1	2-methyl-1-propanol	v01
78-92-2	2-butanol	v01
	alcohols unspecified	v01
	other alcohols	v01
106-97-8	butane	v04
109-66-0	isomers of pentane	v05
287-92-3	c3 cyclopentane	v05
78-78-4	iso-pentane	v05
1002-43-3	3-methylundecane	v06
1068-19-5	4,4-dimethylheptane	v06
1069-53-0	2,3,5-trimethylhexane	v06
107-83-5	2-methylpentane	v06
1072-05-5	2,6-dimethylheptane	v06
1072-16-8	2,7-dimethyloctane	v06
108-08-7	2,4-dimethylpentane	v06
110-54-3	hexane	v06
111-65-9	isomers of octane	v06
111-84-2	isomers of nonane	v06
112-40-3	dodecane	v06
112-95-8	eicosane	v06
1120-21-4	n-undecane	v06
124-18-5	decane	v06
13150-81-7	2,6-dimethyldecane	v06
13151-34-3	3-methyldecane	v06
13151-35-4	5-methyldecane	v06
13475-81-5	2,2,3,3-tetramethylhexane	v06
142-82-5	heptana	v06
14676-29-0	3-ethyl-2-methylheptane	v06
14720-74-2	2,2,4-trimethylheptane	v06
15869-80-4	3-ethylheptane	v06
15869-86-0	4-ethyloctane	v06
15869-87-1	2,2-dimethyloctane	v06
15869-89-3	2,5-dimethyloctane	v06
15869-92-8	3,4-dimethyloctane -duplicate	v06
15869-93-9	3,5-dimethyloctane	v06
15869-94-0	3,6-dimethyloctane	v06
1632-70-8	5-methylundecane	v06
1638-26-2	dimethylcyclopentane	v06
1640-89-7	ethylcyclopentane	v06
16747-26-5	2,2,4-trimethylhexane	v06
16747-30-1	2,4,4-trimethylhexane	v06
16747-31-2	3,3,4-trimethylhexane	v06
16747-38-9	2,3,3,4-tetramethylpentane	v06
16747-50-5	1,1-methylethylcyclopentane	v06
1678-80-4	1,2,4-trimethylcyclohexane	v06
1678-91-7	cyclohexane, ethyl-	v06
1678-92-8	propylcyclohexane	v06
1678-93-9	butylcyclohexane	v06
1678-97-3	1,2,3-trimethylcyclohexane	v06
16789-46-1	3-ethyl-2-methylhexane	v06
17301-23-4	2,6-dimethylundecane	v06
17301-94-9	4-methylnonane	v06
17302-23-7	4,5-dimethylnonane	v06
17302-24-8	dimethylnonane	v06
17302-32-8	3,7-dimethylnonane	v06
17302-33-9	6-methylundecane	v06
17312-50-4	2,5-dimethyldecane	v06
17312-77-5	2,3-dimethylundecane	v06
1759-58-6	trans-1,3-dimethylcyclopentane	v06
1795-15-9	octyl cyclohexane	v06
1795-17-1	dodecylcyclohexane	v06
1839-63-0	1,3,5-trimethylcyclohexane	v06
2-99044	6-ethyl-2-methyloctane	v06
20291-95-6	2,2,5-trimethylheptane	v06
2051-30-1	2,6-dimethyloctane	v06
2213-23-2	2,4-dimethylheptane	v06
2216-30-0	2,5-dimethylheptane	v06
2216-33-3	3-methyloctane	v06
2216-34-4	4-methyloctane	v06
26635-64-3	isooctane	v06
2815-57-8	1,2,3-trimethylcyclopentane	v06
2815-58-9	1,2,4-trimethylcyclopentane	v06
2847-72-5	4-methyldecane	v06
2884-06-2	2,3-dimethylnonane	v06
3074-71-3	2,3-dimethylheptane	v06
3178-29-8	4-propylheptane	v06
3221-61-2	2-methyloctane	v06
3522-94-9	2,2,5-trimethylhexane	v06
4032-86-4	3,3-dimethylheptane	v06
4032-94-4	2,4-dimethyloctane	v06
4110-44-5	3,3-dimethyloctane	v06
464-06-2	2,2,3-trimethylbutane	v06
540-84-1	2,2,4-trimethylpentane	v06
544-76-3	hexadecane	v06
560-21-4	2,3,3-trimethylpentane	v06
562-49-2	3,3-dimethylpentane	v06
563-16-6	3,3-dimethylhexane	v06
565-59-3	2,3-dimethyl-pentane	v06
565-75-3	2,3,4-trimethylpentane	v06
583-48-2	3,4-dimethylhexane	v06
584-94-1	2,3-dimethylhexane	v06
5881-17-4	3-ethyloctane	v06
589-34-4	3-methylhexane	v06
589-43-5	2,4-dimethylhexane	v06
589-53-7	4-methylheptane	v06
589-81-1	3-methyl heptane	v06
590-35-2	2,2-dimethylpentane	v06
590-73-8	2,2-dimethylhexane	v06
591-76-4	2-methyl hexane	v06
5911-04-6	3-methylnonane	v06
592-13-2	2,5-dimethylhexane	v06
592-27-8	2-methyl heptane	v06
593-45-3	octadecane	v06
617-78-7	3-ethylpentane	v06
619-99-8	3-ethylhexane	v06
629-50-5	n-tridecane	v06
629-59-4	isomers of tetradecane	v06
629-62-9	isomers of pentadecane	v06
629-78-7	heptadecane	v06
629-92-5	nonadecane	v06
629-94-7	heneicosane	v06
629-97-0	docosane	v06
6418-45-7	3-methylnonadecane	v06
6975-98-0	2-methyldecane	v06
7045-71-8	2-methylundecane	v06
7146-60-3	2,3-dimethyloctane	v06
7154-80-5	3,3,5-trimethylheptane	v06
75-28-5	2-methylpropane	v06
75-83-2	2-methylbutane	v06
79-29-8	2,3-dimethylbutane	v06
871-83-0	2-methylnonane	v06
921-47-1	2,3,4-trimethylhexane	v06
922-28-1	3,4-dimethylheptane	v06
926-82-9	3,5-dimethylheptane	v06
96-14-0	3-methylnonane	v06
	2-methyl-5-ethyloctane	v06
	2,2,3,3-tetramethylhexane	v06
	2,3-dimethylnonane	v06
	2,3-dimethyloctane	v06
	2,3-dimethylpentane	v06
	2,3-dimethylundecane	v06
	2,3,3,4-tetramethylpentane	v06
	2,3,5-trimethylhexane	v06
	2,4-dimethylpentane	v06
	2,5-dimethyl octane	v06
	2,5-dimethylheptane	v06
	2,6-dimethylheptane	v06
	3-ethyl-2-methylheptane	v06
	3-ethyl-2-methylhexane	v06
	3-ethyloctane	v06
	3-methylundecane	v06
	3,3-dimethylpentane	v06
	3,3,4-trimethylhexane	v06
	3,4-dimethylhexane	v06
	4-ethyloctane	v06
	4,5-dimethylnonane	v06
	5-methyldecane	v06
	5-methylundecane	v06
	6-ethyl-2-ethyldecane	v06
	6-ethyl-2-methyldecane	v06
	branched c10 alkanes	v06
	branched c11 alkanes	v06
	branched c12 alkanes	v06
	branched c13 alkanes	v06
	branched c14 alkanes	v06
	branched c15 alkanes	v06
	branched c16 alkanes	v06
	branched c6 alkanes	v06
	branched c7 alkanes	v06
	branched c8 alkanes	v06
	branched c9 alkanes	v06
	c10 alkanes	v06
	c11 alkanes	v06
	c12	v06
	c12 alkanes	v06
	c13	v06
	c13 alkanes	v06
	c14	v06
	c16 branched alkane	v06
	c8 alkanes	v06
	c8 cycloalkanes	v06
	c9 alkanes	v06
	c9 cycloalkanes	v06
	other alcanes (>c6)	v06
	other alcanes (>c7)	v06
	undetermined methyldecane	v06
123-35-3	myrcene	v11
127-91-3	beta-pinene	v11
13466-78-9	3-carene	v11
5989-27-5	d-limonene	v11
68917-57-7	terpene	v11
76-22-2	camphor	v11
79-92-5	campene (or camphene || 2,2-dimethyl-3-methylennorboran)	v11
80-56-8	alpha-pinene	v11
8006-64-2	turpentine	v11
89-78-1	menthol	v11
99-85-4	gamma-terpinene	v11
99-87-6	1-methyl-4-isopropylbenzene	v11
106-98-9	1-butene	v12
106-99-0	1,3-butadiene	v12
107-39-1	2,4,4-trimethyl-1-pentene	v12
107-40-4	2,4,4-trimethyl-2-pentene	v12
109-67-1	1-pentene	v12
111-66-0	1-octene	v12
112-41-4	1-dodecene	v12
1120-62-3	3-methylcyclopentene	v12
115-11-7	iso-butene	v12
13269-52-8	trans-3-hexene	v12
13389-42-9	trans-2-octene	v12
141-93-5	1,3-diethylbenzene	v12
142-29-0	cyclopentene	v12
14686-13-6	trans-2-heptene	v12
14686-14-7	trans-3-heptene	v12
14850-23-8	trans-4-octene	v12
25377-72-4	n-pentene	v12
3404-61-3	3-methyl-1-hexene	v12
3683-22-5	4-methyl-trans-2-hexene	v12
3899-36-3	3-methyl-trans-3-hexene	v12
513-35-9	2-methyl-2-butene	v12
563-45-1	3-methyl-1-butene	v12
563-46-2	2-methyl-1-butene	v12
563-78-0	2,3-dimethyl-1-butene	v12
590-18-1	2-butene	v12
591-95-7	1,2-pentadiene	v12
592-41-6	1-hexene	v12
592-43-8	2-hexene	v12
592-76-7	1-heptene	v12
624-64-6	trans-2-butene	v12
625-27-4	2-methyl-2-pentene	v12
625-65-0	2,4-dimethyl-2-pentene	v12
627-20-3	cis-2-pentene	v12
6443-92-1	cis-2-heptene	v12
646-04-8	trans-2-pentene	v12
66291-32-5	3,9-dimethylphenanthrene	v12
674-76-0	4-methyl-trans-2-pentene	v12
691-37-2	4-methyl-1-pentene	v12
692-24-0	2-methyl-trans-3-hexene	v12
7385-78-6	3,4-dimethyl-1-pentene	v12
74-99-7	1-propyne	v12
760-20-3	3-methyl-1-pentene	v12
763-29-1	2-methyl-1-pentene	v12
7642-04-8	cis-2-octene	v12
7642-09-3	cis-3-hexene	v12
7688-21-3	cis-2-hexene	v12
98-51-1	1-methyl-4-tert-butylbenzene	v12
	1-ethylpropylbenzene	v12
	1,2,3,4-tetramethylbenzene	v12
	1,2,3,5-tetramethylbenzene	v12
	1,2,4,5-tetramethylbenzene	v12
	c10 olefins	v12
	c6 olefins	v12
	c9 olefins	v12
1074-17-5	1-methyl-2-n-propylbenzene (or 2-propyltoluene)	v14
1074-43-7	1-methyl-3-propylbenzene	v14
1074-55-1	1-methyl-4-n-propylbenzene	v14
	xylenes, unspecified	v15
	xylene range solvent	v15
108-67-8	1,3,5-trimethyl-benzene	v16
526-73-8	1,2,3-trimethylbenzene	v16
95-63-6	1,2,4-trimethylbenzene	v16
100-41-4	ethyl benzene	v17
103-65-1	benzene, propyl	v17
104-51-8	benzene, butyl-	v17
105-05-5	1,4-diethylbenzene	v17
1196-58-3	1-ethylpropylbenzene	v17
527-53-7	1,2,3,5-tetramethylbenzene	v17
527-84-4	1-methyl-2-isopropylbenzene	v17
620-14-4	1-methyl-3-ethylbenzene (or 1-ethyl-3-methylbenzene || 3-ethyltoluene)	v17
874-41-9	1,3-dimethyl-4-ethylbenzene	v17
933-98-2	1-ethyl-2,3-dimethylbenzene	v17
934-74-7	1-ethyl-3,5-dimethylbenzene	v17
98-82-8	isopropylbenzene	v17
	c9 aromatics	v17
	undefined aromatic	v17
107-31-3	methyl formate	v18
108-21-4	isopropyl acetate	v18
109-60-4	2-propyl acetate	v18
110-19-0	isobutyl acetate	v18
123-86-4	butyl acetate	v18
138-22-7	butyl lactate	v18
140-88-5	ethyl acrylate	v18
141-78-6	ethyl acetate	v18
79-20-9	methyl acetate	v18
80-62-6	methyl methacrylate	v18
96-33-3	methyl acrylate	v18
97-64-3	ethyl lactate	v18
	ester, unspecified	v18
	other esters	v18
109-99-9	tetrahydrofuran	v19
110-00-9	furan	v19
1191-99-7	2,3-dihydrofuran	v19
3208-16-0	2-ethylfuran	v19
3710-43-8	2,4-dimethyl-furan	v19
534-22-5	2-methyl furan	v19
625-86-5	2,5-dimethyl-furan	v19
8032-32-4	petroleum ether	v19
930-27-8	3-methyl furan	v19
	ether, unspecified	v19
106-46-7	1,4-dichlorobenzene	v20
107-06-2	ethylene dichloride (or 1,2-dichloroethane)	v20
126-99-8	chloroprene	v20
127-18-4	perchloroethylene (or tetrachloroethylene)	v20
156-59-2	1,2-dichloroethene	v20
156-60-5	trans-1,2-dichloroethene	v20
25512-42-9	dichlorobiphenyl	v20
541-73-1	1,3-dichlorobenzene (or m-dichlorobenzene)	v20
56-23-5	carbon tetrachloride	v20
67-66-3	chloroform (or trichlormethan; methane trichloride)	v20
75-01-4	vinyl chloride	v20
75-09-2	dichloromethane	v20
75-34-3	1,1-dichloroethane (or ethylidene dichloride)	v20
75-35-4	1,1-dichloroethene (or vinylidene chloride)	v20
78-87-5	1,2-dichloropropane (or propylene dichloride)	v20
79-00-5	1,1,2-trichloroethane	v20
79-01-6	trichloroethene	v20
87-68-3	hexachlorobutadiene	v20
95-49-8	2-chlorotoluene	v20
95-50-1	1,2-dichlorobenzene	v20
	dichlorotoluenes	v20
100-52-7	benzaldehyde	v22
107-02-8	acrolein	v22
108-70-3	1,3,5-trichlorobenzene	v22
108-90-7	chlorobenzene	v22
110-62-3	n-pentanal (n-valeraldehyde)	v22
111-71-7	heptanal	v22
112-31-2	decanal	v22
123-38-6	propionaldehyde	v22
123-72-8	butanal	v22
124-13-0	octanal	v22
124-19-6	nonanal	v22
4170-30-3	crotonaldehyde	v22
529-20-4	o-tolualdehyde	v22
5779-94-2	2,5-dimethylbenzaldehyde	v22
590-86-3	isovaleraldehyde	v22
66-25-1	hexaldehyde (or hexanal || hexanaldehyde)	v22
75-07-0	acetald	v22
78-84-2	isobutyraldehyde (or α-methylpropionaldehyde || isobutanal || isopropylaldehyde || isopropylformaldehyde || 2-methylpropanal || 2-methyl-1-propanal)	v22
	aldehydes, unspecified	v22
	c4 aldehydes	v22
	c5 aldehydes	v22
	c6 aldehydes	v22
	c7 aldehydes	v22
	other aldehydes	v22
	tolualdehyde	v22
	total c2-c5 aldehydes	v22
107-87-9	2-pentanone	v23
108-10-1	4-methyl-2-pentanone	v23
108-83-8	diisobutyl ketone	v23
110-12-3	5-methyl-2-hexanone	v23
110-43-0	2-heptanone	v23
111-13-7	2-octanone	v23
116-09-6	acetol	v23
123-42-2	4-methyl-4-hydroxy-2-pentanone	v23
27457-18-7	octanone	v23
29299-43-2	heptanone	v23
3796-70-1	geranyl acetone	v23
431-03-8	2,3-butanedione	v23
589-38-8	3-hexanone (or ethyl propyl ketone || hexan-3-one)	v23
591-78-6	methyl n-butyl ketone	v23
67-64-1	acetone	v23
78-93-3	2-butanone	v23
96-22-0	3-pentanone	v23
	ketones - general	v23
	ketones, unspecified	v23
	other ketones	v23
107-92-6	butanoic acid	v24
108-95-2	phenol	v24
121-14-2	2,4-dinitrotoluene	v24
124-04-9	hexanedioic acid	v24
144-62-7	oxalic acid	v24
25265-77-4	2,2,4-trimethyl-1,3-pentanediol isobutyrate	v24
544-63-8	myristic acid(or n-tetradecanoic acid)	v24
57-10-3	palmitic acid	v24
64-18-6	formic acid	v24
64-19-7	acetic acid	v24
65-85-0	benzoic acid	v24
79-09-4	propionic acid (or propanoic acid || carboxyethane || ethanecarboxylic acid || ethylformic acid || luprisol)	v24
79-10-7	acrylic acid	v24
100-42-5	styrene	v25
112-07-2	2-butoxyethyl acetate	v25
112-34-5	2-(2-butoxyethoxy)ethanol	v25
118-74-1	hexachlorobenzene	v25
119-64-2	1,2,3,4-tetrahydronaphthalene	v25
119-65-3	isoquinoline	v25
120-12-7	anthracene	v25
120-72-9	indole	v25
120-82-1	1,2,4-trichlorobenzene	v25
121-44-8	triethylamine	v25
129-00-0	pyrene	v25
1300-71-6	xylenol	v25
1430-97-3	2-methylfluorene	v25
1717-00-6	1,1-dichloro-1-fluoroethane	v25
52642-16-7	phenylpyridine	v25
556-67-2	c8h24o4si4	v25
64475-85-0	regular mineral spirits	v25
75-27-4	bromodichloromethane	v25
78-98-8	methyl glyoxal	v25
781-43-1	9,10-dimethylanthracene	v25
79-24-3	nitroethane	v25
98-00-0	furfuryl alcohol (or 2-furanmethanol || 2-furylmethanol || 2-(hydroxymethyl)furan)	v25
98-01-1	furfural	v25
98-95-3	nitrobenzene	v25

## Sheet: Table S4
Source: https://edgar.jrc.ec.europa.eu/dataset_ap432_VOC_spec
GEIA ID	GEIA group	Molecular formula
v01	Alkanols (alcohols)	CnH2n+1OH
v02	Ethane	C2H6
v03	Propane	C3H8
v04	Butanes	C4H10
v05	Pentanes	C5H12
v06	Hexanes and higher alkanes	CnH2n+2 (n ≥ 6)
v07	Ethene (ethylene)	C2H4
v08	Propene	C3H6
v09	Ethyne (acetylene)	C2H2
v10	Isoprenes	C5H8
v11	Monoterpenes	C10H16
v12	Other alk(adi)enes/alkynes (olefines)	CnH2n-2
v13	Benzene (benzol)	C6H6
v14	Methylbenzene (toluene)	C7H8
v15	Dimethylbenzenes (xylenes)	C6H4(CH3)2
v16	Trimethylbenzenes	C6H3(CH3)3
v17	Other aromatics	CnH2n-6
v18	Esters	R-C(=O)O-R'
v19	Ethers (alkoxy alkanes)	R-O-R'
v20	Chlorinated hydrocarbons	CH3Cl
v21	Methanal (formaldehyde)	CH2O
v22	Other alkanals (aldehyedes)	R-CHO
v23	Alkanones (ketones)	R-C(=O)-R'
v24	Acids (alkanoic)	R-CnHnCOOH
v25	Other NMVOC (HCFCs, nitriles, etc.)	NA
